# Supplementary material for: VEGA is an interpretable generative model for inferring biological network activity in single-cell transcriptomics
Source: Nat Commun. 2021 Sep 28;12:5684. doi: 10.1038/s41467-021-26017-0 (PMC8478947; doi:10.1038/s41467-021-26017-0)
Supplement: Supplementary file 3 — Supplementary Data 1 [file 41467_2021_26017_MOESM3_ESM.xls]

## Sheet: STable1
NK	NK	Dendritic	Dendritic	CD4T	CD4T	B	B	FCGR3A+Mono	FCGR3A+Mono	CD14+Mono	CD14+Mono	CD8T	CD8T
name	logBF	name	logBF	name	logBF	name	logBF	name	logBF	name	logBF	name	logBF
INTRINSIC PATHWAY FOR APOPTOSIS	3.63124	ETHANOL OXIDATION	2.50655	ADAPTIVE IMMUNE SYSTEM	-2.68943	SIGNALING BY THE B CELL RECEPTOR BCR	4.67931	BOTULINUM NEUROTOXICITY	2.81348	DIABETES PATHWAYS	2.69448	G ALPHA I SIGNALLING EVENTS	2.09381
TETRAHYDROBIOPTERIN BH4 SYNTHESIS RECYCLING SALVAGE AND REGULATION	3.09052	TRANSLOCATION OF ZAP 70 TO IMMUNOLOGICAL SYNAPSE	2.45739	COSTIMULATION BY THE CD28 FAMILY	-2.48947	ANTIGEN ACTIVATES B CELL RECEPTOR LEADING TO GENERATION OF SECOND MESSENGERS	3.55083	PROTEOLYTIC CLEAVAGE OF SNARE COMPLEX PROTEINS	2.80788	HEMOSTASIS	2.58056	HIV INFECTION	1.81032
ENOS ACTIVATION AND REGULATION	3.07146	TCR SIGNALING	2.45601	UNANNOTATED_0	-2.42348	MYOGENESIS	3.14724	INITIAL TRIGGERING OF COMPLEMENT	2.34455	MEMBRANE TRAFFICKING	2.55786	SIGNALING BY ERBB2	1.73853
IL RECEPTOR SHC SIGNALING	2.98955	PD1 SIGNALING	2.43018	TCR SIGNALING	-2.3918	REGULATION OF SIGNALING BY CBL	3.0504	METABOLISM OF NUCLEOTIDES	2.31363	GLUTATHIONE CONJUGATION	2.52244	TETRAHYDROBIOPTERIN BH4 SYNTHESIS RECYCLING SALVAGE AND REGULATION	1.69591
G ALPHA I SIGNALLING EVENTS	2.83618	DOWNSTREAM TCR SIGNALING	2.41814	HEMOSTASIS	-2.24018	DOWNREGULATION OF SMAD2 3 SMAD4 TRANSCRIPTIONAL ACTIVITY	2.75509	AMINO ACID SYNTHESIS AND INTERCONVERSION TRANSAMINATION	2.30149	IRON UPTAKE AND TRANSPORT	2.49371	CHROMOSOME MAINTENANCE	1.6845
CHONDROITIN SULFATE BIOSYNTHESIS	2.81161	COSTIMULATION BY THE CD28 FAMILY	2.4049	PLATELET ACTIVATION SIGNALING AND AGGREGATION	-2.20839	GLYCEROPHOSPHOLIPID BIOSYNTHESIS	2.69955	UNANNOTATED_0	2.27992	PLATELET ACTIVATION SIGNALING AND AGGREGATION	2.46567	ENOS ACTIVATION AND REGULATION	1.64195
GLYCOSAMINOGLYCAN METABOLISM	2.73744	MHC CLASS II ANTIGEN PRESENTATION	2.20279	TRANSLOCATION OF ZAP 70 TO IMMUNOLOGICAL SYNAPSE	-2.20279	MHC CLASS II ANTIGEN PRESENTATION	2.65145	PLATELET ADHESION TO EXPOSED COLLAGEN	2.27281	TRANSMEMBRANE TRANSPORT OF SMALL MOLECULES	2.46152	RORA ACTIVATES CIRCADIAN EXPRESSION	1.60058
INSULIN SYNTHESIS AND PROCESSING	2.70124	ADAPTIVE IMMUNE SYSTEM	2.15141	IMMUNOREGULATORY INTERACTIONS BETWEEN A LYMPHOID AND A NON LYMPHOID CELL	2.19834	SYNTHESIS OF PC	2.51231	GPVI MEDIATED ACTIVATION CASCADE	2.2681	LATENT INFECTION OF HOMO SAPIENS WITH MYCOBACTERIUM TUBERCULOSIS	2.37242	CIRCADIAN REPRESSION OF EXPRESSION BY REV ERBA	1.58492
VIF MEDIATED DEGRADATION OF APOBEC3G	2.62099	AMYLOIDS	1.93771	DOWNSTREAM TCR SIGNALING	-2.18396	G ALPHA Q SIGNALLING EVENTS	-2.34205	METABOLISM OF PROTEINS	-2.22078	BIOLOGICAL OXIDATIONS	2.36603	GENERATION OF SECOND MESSENGER MOLECULES	1.52927
APOBEC3G MEDIATED RESISTANCE TO HIV1 INFECTION	2.62099	TRANSPORT OF INORGANIC CATIONS ANIONS AND AMINO ACIDS OLIGOPEPTIDES	1.64342	IL 7 SIGNALING	2.10616	GASTRIN CREB SIGNALLING PATHWAY VIA PKC AND MAPK	-2.32221	METABOLISM OF AMINO ACIDS AND DERIVATIVES	2.195	GOLGI ASSOCIATED VESICLE BIOGENESIS	2.36094	POST CHAPERONIN TUBULIN FOLDING PATHWAY	1.51635
G ALPHA S SIGNALLING EVENTS	2.57599	AMINO ACID AND OLIGOPEPTIDE SLC TRANSPORTERS	1.63754	MHC CLASS II ANTIGEN PRESENTATION	-2.05349	INTEGRIN ALPHAIIB BETA3 SIGNALING	2.24594	PYRIMIDINE CATABOLISM	2.13121	NFKB AND MAP KINASES ACTIVATION MEDIATED BY TLR4 SIGNALING REPERTOIRE	2.33085	G ALPHA Z SIGNALLING EVENTS	1.49148
HIV INFECTION	2.31608	THE NLRP3 INFLAMMASOME	1.52314	TRANSMEMBRANE TRANSPORT OF SMALL MOLECULES	-1.97737	ACTIVATION OF BH3 ONLY PROTEINS	2.23101	SEMAPHORIN INTERACTIONS	2.11445	TRANS GOLGI NETWORK VESICLE BUDDING	2.31976	INSULIN SYNTHESIS AND PROCESSING	1.48416
SIGNALING BY ERBB2	2.3027	SYNTHESIS AND INTERCONVERSION OF NUCLEOTIDE DI AND TRIPHOSPHATES	1.49214	GENERATION OF SECOND MESSENGER MOLECULES	1.97737	PLATELET AGGREGATION PLUG FORMATION	2.22987	PYRIMIDINE METABOLISM	2.10203	PURINE CATABOLISM	2.28229	NCAM SIGNALING FOR NEURITE OUT GROWTH	1.46437
HOST INTERACTIONS OF HIV FACTORS	2.29786	DEVELOPMENTAL BIOLOGY	1.36333	PD1 SIGNALING	-1.9634	DESTABILIZATION OF MRNA BY BRF1	2.19279	OTHER SEMAPHORIN INTERACTIONS	2.05448	ACTIVATED TLR4 SIGNALLING	2.27281	PROSTANOID LIGAND RECEPTORS	1.44417
G ALPHA1213 SIGNALLING EVENTS	2.026	PREFOLDIN MEDIATED TRANSFER OF SUBSTRATE TO CCT TRIC	1.35104	ACTIVATION OF THE MRNA UPON BINDING OF THE CAP BINDING COMPLEX AND EIFS AND SUBSEQUENT BINDING TO 43S	1.92325	CELL CELL COMMUNICATION	-2.13438	SIGNAL REGULATORY PROTEIN SIRP FAMILY INTERACTIONS	2.02989	PURINE METABOLISM	2.25989	INTRINSIC PATHWAY FOR APOPTOSIS	1.44353
SYNTHESIS OF GLYCOSYLPHOSPHATIDYLINOSITOL GPI	2.01055	PROTEIN FOLDING	1.34067	IRON UPTAKE AND TRANSPORT	-1.91518	ADAPTIVE IMMUNE SYSTEM	2.09074	CELL SURFACE INTERACTIONS AT THE VASCULAR WALL	1.99433	TOLL RECEPTOR CASCADES	2.17738	IL 3 5 AND GM CSF SIGNALING	1.44159
G ALPHA Z SIGNALLING EVENTS	1.90361	INNATE IMMUNE SYSTEM	1.31531	TRIGLYCERIDE BIOSYNTHESIS	1.90805	SEMAPHORIN INTERACTIONS	-1.98488	TRANSLATION	-1.97549	TRNA AMINOACYLATION	-2.09074	PHOSPHORYLATION OF CD3 AND TCR ZETA CHAINS	1.43256
PROSTANOID LIGAND RECEPTORS	1.88951	AXON GUIDANCE	1.30515	METABOLISM OF PROTEINS	1.88339	OTHER SEMAPHORIN INTERACTIONS	-1.97083	METABOLISM OF LIPIDS AND LIPOPROTEINS	-1.96154	CELL CELL COMMUNICATION	2.08361	DCC MEDIATED ATTRACTIVE SIGNALING	1.42807
GLYCOGEN BREAKDOWN GLYCOGENOLYSIS	1.83032	PHASE1 FUNCTIONALIZATION OF COMPOUNDS	1.29623	METABOLISM OF NUCLEOTIDES	-1.87123	SIGNAL REGULATORY PROTEIN SIRP FAMILY INTERACTIONS	-1.95877	CYTOSOLIC TRNA AMINOACYLATION	1.92145	CELL EXTRACELLULAR MATRIX INTERACTIONS	2.07955	METABOLISM OF LIPIDS AND LIPOPROTEINS	1.39821
ACYL CHAIN REMODELLING OF PI	1.78733	APOPTOTIC CLEAVAGE OF CELLULAR PROTEINS	1.28795	TRANSLATION	1.87036	REGULATION OF INSULIN LIKE GROWTH FACTOR IGF ACTIVITY BY INSULIN LIKE GROWTH FACTOR BINDING PROTEINS IGFBPS	1.89478	METABOLISM OF RNA	-1.91518	CELL JUNCTION ORGANIZATION	2.02503	PLATELET HOMEOSTASIS	1.39507
ACYL CHAIN REMODELLING OF PC	1.76392	METABOLISM OF NUCLEOTIDES	1.27267	PYRUVATE METABOLISM	1.85745	METABOLISM OF STEROID HORMONES AND VITAMINS A AND D	1.86605	3 UTR MEDIATED TRANSLATIONAL REGULATION	-1.91429	A TETRASACCHARIDE LINKER SEQUENCE IS REQUIRED FOR GAG SYNTHESIS	2.01729	INTEGRIN CELL SURFACE INTERACTIONS	1.39444
CHROMOSOME MAINTENANCE	1.74404	PURINE CATABOLISM	1.27267	3 UTR MEDIATED TRANSLATIONAL REGULATION	1.84722	DNA REPAIR	1.84213	GLYCOSPHINGOLIPID METABOLISM	1.90983	POST TRANSLATIONAL MODIFICATION SYNTHESIS OF GPI ANCHORED PROTEINS	1.99527	REGULATION OF IFNG SIGNALING	-1.36765
NEUROTRANSMITTER RECEPTOR BINDING AND DOWNSTREAM TRANSMISSION IN THE POSTSYNAPTIC CELL	1.74168	PURINE METABOLISM	1.25463	PYRIMIDINE CATABOLISM	-1.80866	PD1 SIGNALING	1.72055	CELL CYCLE	-1.90273	TRAF6 MEDIATED INDUCTION OF TAK1 COMPLEX	1.99148	ASPARAGINE N LINKED GLYCOSYLATION	1.36456
EICOSANOID LIGAND BINDING RECEPTORS	1.73068	MEIOTIC SYNAPSIS	1.25116	NUCLEOTIDE LIKE PURINERGIC RECEPTORS	1.79386	OPIOID SIGNALLING	1.69058	DNA REPAIR	-1.87729	CELL SURFACE INTERACTIONS AT THE VASCULAR WALL	1.97549	EICOSANOID LIGAND BINDING RECEPTORS	1.35472
FORMATION OF THE HIV1 EARLY ELONGATION COMPLEX	1.71513	GENERATION OF SECOND MESSENGER MOLECULES	-1.21964	EFFECTS OF PIP2 HYDROLYSIS	1.78327	CHOLESTEROL BIOSYNTHESIS	1.62876	MRNA PROCESSING	-1.86346	SPHINGOLIPID METABOLISM	1.90361	GLYCOGEN BREAKDOWN GLYCOGENOLYSIS	1.32553
G BETA GAMMA SIGNALLING THROUGH PLC BETA	1.65155	CHROMOSOME MAINTENANCE	-1.21567	METABOLISM OF RNA	1.76312	TRANSLOCATION OF ZAP 70 TO IMMUNOLOGICAL SYNAPSE	1.62221	METABOLISM OF PORPHYRINS	1.8626	TRAFFICKING AND PROCESSING OF ENDOSOMAL TLR	1.89127	CRMPS IN SEMA3A SIGNALING	1.32432
ASPARAGINE N LINKED GLYCOSYLATION	1.65081	G ALPHA1213 SIGNALLING EVENTS	-1.20211	NONSENSE MEDIATED DECAY ENHANCED BY THE EXON JUNCTION COMPLEX	1.76312	TGF BETA RECEPTOR SIGNALING ACTIVATES SMADS	1.61208	METABOLISM OF MRNA	-1.85917	METABOLISM OF CARBOHYDRATES	1.88252	G ALPHA1213 SIGNALLING EVENTS	1.31771
DEGRADATION OF THE EXTRACELLULAR MATRIX	-1.61786	DOWNREGULATION OF TGF BETA RECEPTOR SIGNALING	1.17918	PYRIMIDINE METABOLISM	-1.73068	INHIBITION OF INSULIN SECRETION BY ADRENALINE NORADRENALINE	1.60704	PURINE RIBONUCLEOSIDE MONOPHOSPHATE BIOSYNTHESIS	-1.85574	IKK COMPLEX RECRUITMENT MEDIATED BY RIP1	1.87036	SEMA3A PLEXIN REPULSION SIGNALING BY INHIBITING INTEGRIN ADHESION	1.26508
EXTRACELLULAR MATRIX ORGANIZATION	-1.6013	HEMOSTASIS	1.17862	DOWNSTREAM SIGNALING OF ACTIVATED FGFR	1.72912	MITOCHONDRIAL TRNA AMINOACYLATION	1.59844	SRP DEPENDENT COTRANSLATIONAL PROTEIN TARGETING TO MEMBRANE	-1.84722	SLC MEDIATED TRANSMEMBRANE TRANSPORT	1.8695	PLATELET ADHESION TO EXPOSED COLLAGEN	-1.26101
PROSTACYCLIN SIGNALLING THROUGH PROSTACYCLIN RECEPTOR	1.59131	PLATELET ACTIVATION SIGNALING AND AGGREGATION	1.1764	METABOLISM OF MRNA	1.726	INHIBITION OF VOLTAGE GATED CA2 CHANNELS VIA GBETA GAMMA SUBUNITS	1.58846	AMINO ACID TRANSPORT ACROSS THE PLASMA MEMBRANE	-1.84637	SIGNAL REGULATORY PROTEIN SIRP FAMILY INTERACTIONS	1.84977	APOPTOSIS INDUCED DNA FRAGMENTATION	1.25695
ACYL CHAIN REMODELLING OF PS	1.55754	SIGNALING BY RHO GTPASES	-1.17141	PHOSPHORYLATION OF CD3 AND TCR ZETA CHAINS	1.71358	CD28 DEPENDENT VAV1 PATHWAY	-1.57856	INFLUENZA LIFE CYCLE	-1.84297	ACTIVATION OF IRF3 IRF7 MEDIATED BY TBK1 IKK EPSILON	1.84043	NEPHRIN INTERACTIONS	1.24711
N GLYCAN TRIMMING IN THE ER AND CALNEXIN CALRETICULIN CYCLE	1.55684	BIOLOGICAL OXIDATIONS	1.15817	PYRUVATE METABOLISM AND CITRIC ACID TCA CYCLE	1.69058	DOWNSTREAM TCR SIGNALING	1.57503	INFLUENZA VIRAL RNA TRANSCRIPTION AND REPLICATION	-1.83959	CS DS DEGRADATION	1.84043	AMINO ACID TRANSPORT ACROSS THE PLASMA MEMBRANE	1.19089
NRAGE SIGNALS DEATH THROUGH JNK	1.55129	TRANSMEMBRANE TRANSPORT OF SMALL MOLECULES	1.14502	SIGNALING BY EGFR IN CANCER	1.68299	TRAFFICKING AND PROCESSING OF ENDOSOMAL TLR	-1.55545	PEPTIDE CHAIN ELONGATION	-1.82112	ADVANCED GLYCOSYLATION ENDPRODUCT RECEPTOR SIGNALING	1.84043	CELL CYCLE CHECKPOINTS	1.18698
TCA CYCLE AND RESPIRATORY ELECTRON TRANSPORT	1.54645	EFFECTS OF PIP2 HYDROLYSIS	-1.14338	PHOSPHOLIPID METABOLISM	-1.67394	LATE PHASE OF HIV LIFE CYCLE	1.55129	PROCESSING OF CAPPED INTRON CONTAINING PRE MRNA	-1.82028	REGULATION OF IFNG SIGNALING	1.82195	SYNTHESIS OF GLYCOSYLPHOSPHATIDYLINOSITOL GPI	1.18698
G BETA GAMMA SIGNALLING THROUGH PI3KGAMMA	1.54507	P2Y RECEPTORS	1.14011	METABOLISM OF VITAMINS AND COFACTORS	-1.67018	ADP SIGNALLING THROUGH P2RY12	1.5499	CELL CELL COMMUNICATION	1.80289	PHOSPHOLIPID METABOLISM	1.80783	METABOLISM OF STEROID HORMONES AND VITAMINS A AND D	1.17307
METABOLISM OF LIPIDS AND LIPOPROTEINS	1.5211	GLUCOSE METABOLISM	1.12979	KINESINS	1.66718	REGULATION OF ORNITHINE DECARBOXYLASE ODC	1.54576	NONSENSE MEDIATED DECAY ENHANCED BY THE EXON JUNCTION COMPLEX	-1.79059	DOWNREGULATION OF TGF BETA RECEPTOR SIGNALING	1.80289	VIF MEDIATED DEGRADATION OF APOBEC3G	1.16037
POTASSIUM CHANNELS	1.51364	APOPTOTIC EXECUTION PHASE	-1.11844	REGULATION OF IFNG SIGNALING	-1.64342	PURINE RIBONUCLEOSIDE MONOPHOSPHATE BIOSYNTHESIS	1.54576	METABOLISM OF POLYAMINES	1.76072	SULFUR AMINO ACID METABOLISM	-1.78815	HOST INTERACTIONS OF HIV FACTORS	1.15817
POST CHAPERONIN TUBULIN FOLDING PATHWAY	1.50218	MEIOSIS	-1.11683	PRE NOTCH PROCESSING IN GOLGI	1.63901	GPVI MEDIATED ACTIVATION CASCADE	-1.50353	RNA POL III TRANSCRIPTION INITIATION FROM TYPE 3 PROMOTER	-1.73617	GLYCOLYSIS	1.78571	EFFECTS OF PIP2 HYDROLYSIS	1.15762
RORA ACTIVATES CIRCADIAN EXPRESSION	1.48815	REGULATION OF IFNG SIGNALING	1.10288	APOPTOTIC EXECUTION PHASE	1.62367	IRAK1 RECRUITS IKK COMPLEX	1.49682	SIGNALING BY RHO GTPASES	-1.73539	OTHER SEMAPHORIN INTERACTIONS	1.78489	APOPTOTIC EXECUTION PHASE	1.1483
APOPTOSIS INDUCED DNA FRAGMENTATION	1.47886	UNANNOTATED_0	1.10128	SPHINGOLIPID METABOLISM	-1.60992	METABOLISM OF NON CODING RNA	1.49281	TGF BETA RECEPTOR SIGNALING ACTIVATES SMADS	-1.73382	GLUCOSE METABOLISM	1.78408	CHONDROITIN SULFATE BIOSYNTHESIS	1.14557
THROMBOXANE SIGNALLING THROUGH TP RECEPTOR	1.4782	IRON UPTAKE AND TRANSPORT	1.10075	SIGNALING BY RHO GTPASES	1.60704	TCR SIGNALING	1.48615	NUCLEOTIDE LIKE PURINERGIC RECEPTORS	-1.71822	NUCLEOTIDE LIKE PURINERGIC RECEPTORS	-1.78165	APOBEC3G MEDIATED RESISTANCE TO HIV1 INFECTION	1.14557
MRNA DECAY BY 5 TO 3 EXORIBONUCLEASE	1.47226	GLUCONEOGENESIS	1.09808	SRP DEPENDENT COTRANSLATIONAL PROTEIN TARGETING TO MEMBRANE	1.58989	FORMATION OF ATP BY CHEMIOSMOTIC COUPLING	1.47952	LOSS OF NLP FROM MITOTIC CENTROSOMES	-1.69286	PLATELET ADHESION TO EXPOSED COLLAGEN	1.77195	G ALPHA S SIGNALLING EVENTS	1.14447
ACTIVATED TAK1 MEDIATES P38 MAPK ACTIVATION	1.46371	TRIGLYCERIDE BIOSYNTHESIS	-1.09275	INFLUENZA VIRAL RNA TRANSCRIPTION AND REPLICATION	1.58705	UNWINDING OF DNA	1.46568	INSULIN RECEPTOR SIGNALLING CASCADE	-1.68678	DOWNREGULATION OF SMAD2 3 SMAD4 TRANSCRIPTIONAL ACTIVITY	-1.77034	RNA POL III CHAIN ELONGATION	1.12168
RNA POL III CHAIN ELONGATION	1.46175	GLYCOLYSIS	1.07423	CHEMOKINE RECEPTORS BIND CHEMOKINES	1.58067	TOLL RECEPTOR CASCADES	-1.46044	CD28 DEPENDENT VAV1 PATHWAY	1.68678	PHASE II CONJUGATION	-1.76392	DOWNREGULATION OF SMAD2 3 SMAD4 TRANSCRIPTIONAL ACTIVITY	1.12114
ACYL CHAIN REMODELLING OF PE	1.45848	AMINO ACID TRANSPORT ACROSS THE PLASMA MEMBRANE	-1.06424	INFLUENZA LIFE CYCLE	1.57082	PLATELET ADHESION TO EXPOSED COLLAGEN	-1.44288	PASSIVE TRANSPORT BY AQUAPORINS	1.68223	CHONDROITIN SULFATE DERMATAN SULFATE METABOLISM	1.75435	GLYCOSAMINOGLYCAN METABOLISM	1.11737
IL 3 5 AND GM CSF SIGNALING	1.45587	PHASE II CONJUGATION	-1.06267	INNATE IMMUNE SYSTEM	-1.56451	ZINC TRANSPORTERS	1.42679	INNATE IMMUNE SYSTEM	1.67921	GLUCONEOGENESIS	1.74168	EXTRACELLULAR MATRIX ORGANIZATION	-1.11683
CIRCADIAN REPRESSION OF EXPRESSION BY REV ERBA	1.41848	DOWNSTREAM SIGNALING EVENTS OF B CELL RECEPTOR BCR	1.05848	MEMBRANE TRAFFICKING	-1.55406	TRANSCRIPTION COUPLED NER TC NER	1.41275	MRNA SPLICING	-1.6777	SEMAPHORIN INTERACTIONS	1.74089	GPVI MEDIATED ACTIVATION CASCADE	-1.11306
RECRUITMENT OF MITOTIC CENTROSOME PROTEINS AND COMPLEXES	1.40262	METABOLISM OF CARBOHYDRATES	1.05587	RESPONSE TO ELEVATED PLATELET CYTOSOLIC CA2	-1.55406	ADP SIGNALLING THROUGH P2RY1	1.39884	IMMUNE SYSTEM	1.67243	GPVI MEDIATED ACTIVATION CASCADE	1.73696	DEGRADATION OF THE EXTRACELLULAR MATRIX	-1.10556
CELL EXTRACELLULAR MATRIX INTERACTIONS	-1.3813	SIGNALING BY ROBO RECEPTOR	1.04389	CELL SURFACE INTERACTIONS AT THE VASCULAR WALL	-1.55268	FORMATION OF THE TERNARY COMPLEX AND SUBSEQUENTLY THE 43S COMPLEX	1.38193	CHROMOSOME MAINTENANCE	-1.65972	AMYLOIDS	1.71667	MEIOSIS	1.09861
REGULATION OF IFNG SIGNALING	-1.33581	REVERSIBLE HYDRATION OF CARBON DIOXIDE	1.01963	PEPTIDE CHAIN ELONGATION	1.5499	ACTIVATED NOTCH1 TRANSMITS SIGNAL TO THE NUCLEUS	-1.37632	SIGNALING BY INSULIN RECEPTOR	-1.65674	RESPONSE TO ELEVATED PLATELET CYTOSOLIC CA2	1.71049	UNANNOTATED_0	-1.09222
LOSS OF NLP FROM MITOTIC CENTROSOMES	1.30634	RNA POL III TRANSCRIPTION INITIATION FROM TYPE 3 PROMOTER	-1.00632	RNA POL III TRANSCRIPTION INITIATION FROM TYPE 3 PROMOTER	1.54369	COSTIMULATION BY THE CD28 FAMILY	1.35717	INTERFERON GAMMA SIGNALING	1.65525	SYNTHESIS SECRETION AND DEACYLATION OF GHRELIN	1.70433	RNA POL III TRANSCRIPTION INITIATION FROM TYPE 2 PROMOTER	1.08691
CELL JUNCTION ORGANIZATION	-1.30515	P130CAS LINKAGE TO MAPK SIGNALING FOR INTEGRINS	-1.00072	TRNA AMINOACYLATION	1.54231	CELL SURFACE INTERACTIONS AT THE VASCULAR WALL	-1.34737	BRANCHED CHAIN AMINO ACID CATABOLISM	-1.65377	HIV INFECTION	-1.69744	SLBP DEPENDENT PROCESSING OF REPLICATION DEPENDENT HISTONE PRE MRNAS	1.05378
METABOLISM OF STEROID HORMONES AND VITAMINS A AND D	1.26159	GRB2 SOS PROVIDES LINKAGE TO MAPK SIGNALING FOR INTERGRINS	-0.999702	FORMATION OF THE TERNARY COMPLEX AND SUBSEQUENTLY THE 43S COMPLEX	1.5211	BRANCHED CHAIN AMINO ACID CATABOLISM	1.34371	PKB MEDIATED EVENTS	-1.64859	FATTY ACID TRIACYLGLYCEROL AND KETONE BODY METABOLISM	1.6883	NUCLEOTIDE LIKE PURINERGIC RECEPTORS	1.04909
INWARDLY RECTIFYING K CHANNELS	1.25463	SLC MEDIATED TRANSMEMBRANE TRANSPORT	0.979959	DAG AND IP3 SIGNALING	1.52042	MITOCHONDRIAL FATTY ACID BETA OXIDATION	1.33702	MTORC1 MEDIATED SIGNALLING	-1.64785	CELL CYCLE	-1.67394	TRIGLYCERIDE BIOSYNTHESIS	1.04753
FORMATION OF TRANSCRIPTION COUPLED NER TC NER REPAIR COMPLEX	1.24885	G ALPHA Z SIGNALLING EVENTS	-0.977944	SEMAPHORIN INTERACTIONS	-1.50689	TELOMERE MAINTENANCE	1.33338	ASPARAGINE N LINKED GLYCOSYLATION	-1.61352	CHROMOSOME MAINTENANCE	-1.65303	CD28 CO STIMULATION	1.04493
PLATELET HOMEOSTASIS	1.24711	ANTIGEN PROCESSING UBIQUITINATION PROTEASOME DEGRADATION	-0.975931	CASPASE MEDIATED CLEAVAGE OF CYTOSKELETAL PROTEINS	1.49749	ELONGATION ARREST AND RECOVERY	1.31771	CELL CYCLE CHECKPOINTS	-1.61136	METABOLISM OF LIPIDS AND LIPOPROTEINS	-1.65229	AMYLOIDS	-1.03405
ABORTIVE ELONGATION OF HIV1 TRANSCRIPT IN THE ABSENCE OF TAT	1.21114	RORA ACTIVATES CIRCADIAN EXPRESSION	-0.973417	SIGNALING BY INSULIN RECEPTOR	1.47423	ACTIVATION OF KAINATE RECEPTORS UPON GLUTAMATE BINDING	1.31351	PI3K CASCADE	-1.60058	PPARA ACTIVATES GENE EXPRESSION	1.64416	CELL CYCLE	1.03353
INTEGRIN CELL SURFACE INTERACTIONS	1.20662	SIGNALLING BY NGF	0.957894	PHASE II CONJUGATION	1.47291	SIGNALING BY NOTCH1	-1.31351	DOWNREGULATION OF SMAD2 3 SMAD4 TRANSCRIPTIONAL ACTIVITY	-1.58918	INNATE IMMUNE SYSTEM	1.64416	IL RECEPTOR SHC SIGNALING	1.03043
REGULATORY RNA PATHWAYS	1.18196	P75 NTR RECEPTOR MEDIATED SIGNALLING	0.954404	MTORC1 MEDIATED SIGNALLING	1.47226	FORMATION OF RNA POL II ELONGATION COMPLEX	1.31172	TRNA AMINOACYLATION	-1.57785	PHASE1 FUNCTIONALIZATION OF COMPOUNDS	1.63241	TCA CYCLE AND RESPIRATORY ELECTRON TRANSPORT	1.0294
GLOBAL GENOMIC NER GG NER	1.17418	CALNEXIN CALRETICULIN CYCLE	0.94893	MEIOSIS	1.46962	MRNA DECAY BY 5 TO 3 EXORIBONUCLEASE	1.29505	LATE PHASE OF HIV LIFE CYCLE	-1.56871	CHEMOKINE RECEPTORS BIND CHEMOKINES	-1.59987	METABOLISM OF NUCLEOTIDES	-1.02065
RECEPTOR LIGAND BINDING INITIATES THE SECOND PROTEOLYTIC CLEAVAGE OF NOTCH RECEPTOR	1.1412	NUCLEOTIDE EXCISION REPAIR	-0.946447	ACTIVATION OF NMDA RECEPTOR UPON GLUTAMATE BINDING AND POSTSYNAPTIC EVENTS	1.46896	THROMBIN SIGNALLING THROUGH PROTEINASE ACTIVATED RECEPTORS PARS	-1.29268	TRANSCRIPTIONAL REGULATION OF WHITE ADIPOCYTE DIFFERENTIATION	-1.56731	CYTOCHROME P450 ARRANGED BY SUBSTRATE TYPE	1.58989	LATENT INFECTION OF HOMO SAPIENS WITH MYCOBACTERIUM TUBERCULOSIS	-1.02065
CITRIC ACID CYCLE TCA CYCLE	1.12762	SULFUR AMINO ACID METABOLISM	-0.943966	PURINE RIBONUCLEOSIDE MONOPHOSPHATE BIOSYNTHESIS	1.46502	METABOLISM OF PROTEINS	1.28265	AMYLOIDS	1.56451	DEGRADATION OF THE EXTRACELLULAR MATRIX	1.58421	PLATELET CALCIUM HOMEOSTASIS	1.00479
ABC FAMILY PROTEINS MEDIATED TRANSPORT	1.12276	CIRCADIAN REPRESSION OF EXPRESSION BY REV ERBA	-0.938022	PI3K CASCADE	1.46502	CHEMOKINE RECEPTORS BIND CHEMOKINES	1.27209	NUCLEOTIDE EXCISION REPAIR	-1.56172	EXTRACELLULAR MATRIX ORGANIZATION	1.57363	CELL SURFACE INTERACTIONS AT THE VASCULAR WALL	-1.00021
INITIAL TRIGGERING OF COMPLEMENT	-1.10931	GRB2 EVENTS IN ERBB2 SIGNALING	0.936539	PKB MEDIATED EVENTS	1.44223	MRNA PROCESSING	1.26917	PYRUVATE METABOLISM AND CITRIC ACID TCA CYCLE	-1.55615	ENDOGENOUS STEROLS	1.56661	GLOBAL GENOMIC NER GG NER	0.994623
MEIOSIS	1.10556	MEMBRANE TRAFFICKING	0.932094	INSULIN RECEPTOR SIGNALLING CASCADE	1.42679	CELL CYCLE MITOTIC	1.26742	INTEGRATION OF PROVIRUS	-1.55337	SIGNALING BY RHO GTPASES	-1.5499	TRANSCRIPTIONAL REGULATION OF WHITE ADIPOCYTE DIFFERENTIATION	0.980967
APOPTOTIC EXECUTION PHASE	1.10075	G1 PHASE	-0.930122	BOTULINUM NEUROTOXICITY	-1.42231	DNA STRAND ELONGATION	1.25637	FORMATION OF THE TERNARY COMPLEX AND SUBSEQUENTLY THE 43S COMPLEX	-1.50891	PERK REGULATED GENE EXPRESSION	1.52586	PYRIMIDINE CATABOLISM	-0.980463
POST TRANSLATIONAL MODIFICATION SYNTHESIS OF GPI ANCHORED PROTEINS	-1.09755	INFLAMMASOMES	0.919793	GPVI MEDIATED ACTIVATION CASCADE	-1.42103	OPSINS	1.25463	IRON UPTAKE AND TRANSPORT	1.49816	AMINO ACID TRANSPORT ACROSS THE PLASMA MEMBRANE	-1.52178	FATTY ACYL COA BIOSYNTHESIS	0.980463
TRANS GOLGI NETWORK VESICLE BUDDING	-1.09435	CD28 DEPENDENT VAV1 PATHWAY	0.915381	CD28 CO STIMULATION	1.41402	SCFSKP2 MEDIATED DEGRADATION OF P27 P21	1.24366	PLATELET ACTIVATION SIGNALING AND AGGREGATION	1.49348	AXON GUIDANCE	1.51635	EARLY PHASE OF HIV LIFE CYCLE	0.97744
REGULATION OF BETA CELL DEVELOPMENT	1.09222	RNA POL III TRANSCRIPTION INITIATION FROM TYPE 2 PROMOTER	-0.908534	OTHER SEMAPHORIN INTERACTIONS	-1.41339	DEGRADATION OF THE EXTRACELLULAR MATRIX	-1.23734	EFFECTS OF PIP2 HYDROLYSIS	-1.48881	DEVELOPMENTAL BIOLOGY	1.51229	PHASE II CONJUGATION	0.976937
GOLGI ASSOCIATED VESICLE BIOGENESIS	-1.08638	HIV INFECTION	-0.907557	PLC BETA MEDIATED EVENTS	1.40515	EXTENSION OF TELOMERES	1.23218	MEMBRANE TRAFFICKING	1.48815	RNA POL III TRANSCRIPTION INITIATION FROM TYPE 3 PROMOTER	-1.50689	PYRIMIDINE METABOLISM	-0.976937
RNA POL III TRANSCRIPTION INITIATION FROM TYPE 2 PROMOTER	1.08479	STEROID HORMONES	0.906093	AMYLOIDS	-1.40073	LAGGING STRAND SYNTHESIS	1.23218	TRANSMEMBRANE TRANSPORT OF SMALL MOLECULES	1.47489	TRANSPORT OF INORGANIC CATIONS ANIONS AND AMINO ACIDS OLIGOPEPTIDES	1.49816	LOSS OF NLP FROM MITOTIC CENTROSOMES	0.974925
SIGNALING BY NOTCH4	1.07739	TRANSLATION	-0.898786	ADVANCED GLYCOSYLATION ENDPRODUCT RECEPTOR SIGNALING	-1.38692	RESPIRATORY ELECTRON TRANSPORT	1.23161	TRANS GOLGI NETWORK VESICLE BUDDING	1.47489	ANTIGEN PROCESSING UBIQUITINATION PROTEASOME DEGRADATION	-1.48482	HIV LIFE CYCLE	0.973417
G2 M CHECKPOINTS	1.06896	CELL CYCLE	-0.896356	SIGNAL REGULATORY PROTEIN SIRP FAMILY INTERACTIONS	-1.3838	AMYLOIDS	-1.22248	SPHINGOLIPID METABOLISM	1.46831	METABOLISM OF PROTEINS	-1.46765	PHOSPHOLIPID METABOLISM	-0.972412
AMINO ACID TRANSPORT ACROSS THE PLASMA MEMBRANE	1.06634	ADVANCED GLYCOSYLATION ENDPRODUCT RECEPTOR SIGNALING	0.889079	GLUCURONIDATION	1.3838	MRNA SPLICING	1.21907	RNA POL III TRANSCRIPTION INITIATION FROM TYPE 2 PROMOTER	-1.46699	UNANNOTATED_0	1.46634	NEUROTRANSMITTER RECEPTOR BINDING AND DOWNSTREAM TRANSMISSION IN THE POSTSYNAPTIC CELL	0.969902
ACTIVATION OF CHAPERONE GENES BY XBP1S	1.05535	SIGNALING BY EGFR IN CANCER	-0.883273	REGULATION OF WATER BALANCE BY RENAL AQUAPORINS	1.37695	INTERACTIONS OF VPR WITH HOST CELLULAR PROTEINS	1.21397	SLBP DEPENDENT PROCESSING OF REPLICATION DEPENDENT HISTONE PRE MRNAS	-1.46502	PREFOLDIN MEDIATED TRANSFER OF SUBSTRATE TO CCT TRIC	1.45913	ELEVATION OF CYTOSOLIC CA2 LEVELS	0.956398
MEMBRANE TRAFFICKING	-1.04493	RESPONSE TO ELEVATED PLATELET CYTOSOLIC CA2	0.881824	PROTEOLYTIC CLEAVAGE OF SNARE COMPLEX PROTEINS	-1.36641	EXTRACELLULAR MATRIX ORGANIZATION	-1.20605	ACTIVATION OF THE MRNA UPON BINDING OF THE CAP BINDING COMPLEX AND EIFS AND SUBSEQUENT BINDING TO 43S	-1.44936	TRANSPORT OF GLUCOSE AND OTHER SUGARS BILE SALTS AND ORGANIC ACIDS METAL IONS AND AMINE COMPOUNDS	1.45717	CELL CELL COMMUNICATION	-0.954404
TCR SIGNALING	-1.02014	IMMUNOREGULATORY INTERACTIONS BETWEEN A LYMPHOID AND A NON LYMPHOID CELL	-0.880375	GOLGI ASSOCIATED VESICLE BIOGENESIS	-1.36641	MITOCHONDRIAL PROTEIN IMPORT	1.19201	APOPTOTIC EXECUTION PHASE	-1.44741	REGULATION OF PYRUVATE DEHYDROGENASE PDH COMPLEX	-1.45457	SIGNAL REGULATORY PROTEIN SIRP FAMILY INTERACTIONS	-0.949925
EFFECTS OF PIP2 HYDROLYSIS	1.01143	PRE NOTCH PROCESSING IN GOLGI	-0.875554	CELL CELL COMMUNICATION	-1.3584	TIE2 SIGNALING	-1.17973	GOLGI ASSOCIATED VESICLE BIOGENESIS	1.44417	REVERSIBLE HYDRATION OF CARBON DIOXIDE	1.45457	OTHER SEMAPHORIN INTERACTIONS	-0.94893
NEP NS2 INTERACTS WITH THE CELLULAR EXPORT MACHINERY	1.00683	3 UTR MEDIATED TRANSLATIONAL REGULATION	-0.871222	CHROMOSOME MAINTENANCE	1.35595	METABOLISM OF VITAMINS AND COFACTORS	1.13413	GENERATION OF SECOND MESSENGER MOLECULES	-1.44353	AMINO ACID AND OLIGOPEPTIDE SLC TRANSPORTERS	1.45261	BINDING AND ENTRY OF HIV VIRION	0.933575
ACTIVATED AMPK STIMULATES FATTY ACID OXIDATION IN MUSCLE	1.00632	SRP DEPENDENT COTRANSLATIONAL PROTEIN TARGETING TO MEMBRANE	-0.870261	PLATELET ADHESION TO EXPOSED COLLAGEN	-1.34493	RESPONSE TO ELEVATED PLATELET CYTOSOLIC CA2	-1.12708	LATENT INFECTION OF HOMO SAPIENS WITH MYCOBACTERIUM TUBERCULOSIS	1.43707	PURINE RIBONUCLEOSIDE MONOPHOSPHATE BIOSYNTHESIS	-1.45261	SIGNALING BY RHO GTPASES	0.914401
BRANCHED CHAIN AMINO ACID CATABOLISM	1.00632	GLUTATHIONE CONJUGATION	0.866419	CHYLOMICRON MEDIATED LIPID TRANSPORT	1.34006	ROLE OF DCC IN REGULATING APOPTOSIS	1.126	HEMOSTASIS	1.43449	PROTEIN FOLDING	1.43965	ACYL CHAIN REMODELLING OF PC	0.912444
CELL CYCLE	0.999194	SHC1 EVENTS IN ERBB4 SIGNALING	0.865459	AQUAPORIN MEDIATED TRANSPORT	1.33945	L1CAM INTERACTIONS	1.12276	DESTABILIZATION OF MRNA BY TRISTETRAPROLIN TTP	-1.42807	METABOLISM OF NON CODING RNA	-1.41593	SPHINGOLIPID METABOLISM	-0.910977
TRAFFICKING AND PROCESSING OF ENDOSOMAL TLR	-0.988037	NCAM1 INTERACTIONS	-0.860188	FATTY ACYL COA BIOSYNTHESIS	1.33217	NETRIN1 SIGNALING	1.12114	MRNA DECAY BY 3 TO 5 EXORIBONUCLEASE	-1.42551	AMINO ACID SYNTHESIS AND INTERCONVERSION TRANSAMINATION	1.40578	SYNTHESIS OF VERY LONG CHAIN FATTY ACYL COAS	0.905605
SIGNALING BY NOTCH2	0.983994	NUCLEAR SIGNALING BY ERBB4	0.85971	TRANS GOLGI NETWORK VESICLE BUDDING	-1.33036	CIRCADIAN REPRESSION OF EXPRESSION BY REV ERBA	-1.1136	CHEMOKINE RECEPTORS BIND CHEMOKINES	-1.42103	SYNTHESIS OF GLYCOSYLPHOSPHATIDYLINOSITOL GPI	-1.4001	P2Y RECEPTORS	-0.899273
SIGNALING BY NOTCH3	0.974422	CD28 CO STIMULATION	-0.85684	PHOSPHOLIPASE C MEDIATED CASCADE	1.31471	P2Y RECEPTORS	-1.1077	HIV INFECTION	-1.41657	IMMUNOREGULATORY INTERACTIONS BETWEEN A LYMPHOID AND A NON LYMPHOID CELL	-1.38942	DOWNREGULATION OF TGF BETA RECEPTOR SIGNALING	-0.890532
VIRAL MESSENGER RNA SYNTHESIS	0.972914	METABOLISM OF MRNA	-0.852064	RAP1 SIGNALLING	1.30813	POST TRANSLATIONAL MODIFICATION SYNTHESIS OF GPI ANCHORED PROTEINS	-1.10609	FORMATION OF ATP BY CHEMIOSMOTIC COUPLING	-1.40073	GENERATION OF SECOND MESSENGER MOLECULES	-1.38692	MRNA DECAY BY 3 TO 5 EXORIBONUCLEASE	0.888594
LATENT INFECTION OF HOMO SAPIENS WITH MYCOBACTERIUM TUBERCULOSIS	-0.972412	PYRUVATE METABOLISM	-0.846346	POST NMDA RECEPTOR ACTIVATION EVENTS	1.30694	REPAIR SYNTHESIS FOR GAP FILLING BY DNA POL IN TC NER	1.0901	RECRUITMENT OF MITOTIC CENTROSOME PROTEINS AND COMPLEXES	-1.39947	FORMATION OF THE TERNARY COMPLEX AND SUBSEQUENTLY THE 43S COMPLEX	-1.38629	BOTULINUM NEUROTOXICITY	-0.886658
SEMA4D INDUCED CELL MIGRATION AND GROWTH CONE COLLAPSE	0.967395	NONSENSE MEDIATED DECAY ENHANCED BY THE EXON JUNCTION COMPLEX	-0.837318	INTEGRATION OF PROVIRUS	1.30634	METABOLISM OF LIPIDS AND LIPOPROTEINS	1.08797	ACTIVATION OF CHAPERONE GENES BY XBP1S	-1.39884	DNA REPAIR	-1.37819	CD28 DEPENDENT VAV1 PATHWAY	-0.885207
G1 PHASE	0.96239	METABOLISM OF RNA	-0.836843	AMINO ACID TRANSPORT ACROSS THE PLASMA MEMBRANE	1.27736	ASSOCIATION OF TRIC CCT WITH TARGET PROTEINS DURING BIOSYNTHESIS	1.08638	PHOSPHOLIPID METABOLISM	1.39444	HEPARAN SULFATE HEPARIN HS GAG METABOLISM	1.35595	NGF SIGNALLING VIA TRKA FROM THE PLASMA MEMBRANE	0.880858
COSTIMULATION BY THE CD28 FAMILY	-0.958892	INFLUENZA VIRAL RNA TRANSCRIPTION AND REPLICATION	-0.833526	SPHINGOLIPID DE NOVO BIOSYNTHESIS	1.26392	REGULATION OF INSULIN SECRETION	1.08638	RNA POL I TRANSCRIPTION INITIATION	-1.39005	MRNA DECAY BY 3 TO 5 EXORIBONUCLEASE	-1.35043	PYRUVATE METABOLISM AND CITRIC ACID TCA CYCLE	0.876517
IRON UPTAKE AND TRANSPORT	-0.956896	INFLUENZA LIFE CYCLE	-0.831159	SULFUR AMINO ACID METABOLISM	1.25927	RECYCLING PATHWAY OF L1	1.08585	TRIGLYCERIDE BIOSYNTHESIS	-1.37881	G ALPHA1213 SIGNALLING EVENTS	-1.35043	METABOLISM OF AMINO ACIDS AND DERIVATIVES	-0.875554
ENERGY DEPENDENT REGULATION OF MTOR BY LKB1 AMPK	0.955899	KINESINS	-0.830213	CELL CYCLE	1.25579	RORA ACTIVATES CIRCADIAN EXPRESSION	-1.08479	METABOLISM OF NON CODING RNA	-1.37322	MITOCHONDRIAL TRNA AMINOACYLATION	-1.34982	KINESINS	0.875072
IL 6 SIGNALING	-0.955899	NCAM SIGNALING FOR NEURITE OUT GROWTH	-0.825488	PROTEIN FOLDING	-1.25	RECRUITMENT OF MITOTIC CENTROSOME PROTEINS AND COMPLEXES	1.08373	TOLL RECEPTOR CASCADES	1.36827	MRNA DECAY BY 5 TO 3 EXORIBONUCLEASE	-1.34737	HEPARAN SULFATE HEPARIN HS GAG METABOLISM	-0.862583
TRANSMEMBRANE TRANSPORT OF SMALL MOLECULES	-0.951417	FANCONI ANEMIA PATHWAY	-0.825016	DESTABILIZATION OF MRNA BY TRISTETRAPROLIN TTP	1.24885	TRANS GOLGI NETWORK VESICLE BUDDING	-1.08268	CLASS A1 RHODOPSIN LIKE RECEPTORS	1.36333	PYRUVATE METABOLISM AND CITRIC ACID TCA CYCLE	-1.33642	TRANSMEMBRANE TRANSPORT OF SMALL MOLECULES	-0.858274
PEROXISOMAL LIPID METABOLISM	0.951417	PEPTIDE CHAIN ELONGATION	-0.824544	RORA ACTIVATES CIRCADIAN EXPRESSION	1.23963	LATENT INFECTION OF HOMO SAPIENS WITH MYCOBACTERIUM TUBERCULOSIS	-1.07898	RESPIRATORY ELECTRON TRANSPORT ATP SYNTHESIS BY CHEMIOSMOTIC COUPLING AND HEAT PRODUCTION BY UNCOUPLING PROTEINS	-1.36025	HS GAG BIOSYNTHESIS	1.32191	ERKS ARE INACTIVATED	0.852541
INTEGRATION OF ENERGY METABOLISM	0.949925	DOWNSTREAM SIGNALING OF ACTIVATED FGFR	-0.818416	SYNTHESIS OF VERY LONG CHAIN FATTY ACYL COAS	1.23619	TRNA AMINOACYLATION	1.07898	GPCR DOWNSTREAM SIGNALING	1.35963	ACTIVATION OF CHAPERONE GENES BY XBP1S	-1.31531	METABOLISM OF PORPHYRINS	-0.850633
SEMA4D IN SEMAPHORIN SIGNALING	0.949427	METABOLISM OF PROTEINS	-0.809017	PREFOLDIN MEDIATED TRANSFER OF SUBSTRATE TO CCT TRIC	-1.23447	INTEGRATION OF ENERGY METABOLISM	1.07423	IRAK1 RECRUITS IKK COMPLEX	-1.35227	G1 PHASE	-1.30455	RECRUITMENT OF MITOTIC CENTROSOME PROTEINS AND COMPLEXES	0.850157
ACTIVATION OF ATR IN RESPONSE TO REPLICATION STRESS	0.94893	RAP1 SIGNALLING	-0.802926	METABOLISM OF CARBOHYDRATES	-1.20944	CELL EXTRACELLULAR MATRIX INTERACTIONS	-1.07265	REGULATION OF PYRUVATE DEHYDROGENASE PDH COMPLEX	-1.33763	STEROID HORMONES	1.30455	TOLL RECEPTOR CASCADES	-0.844918
P2Y RECEPTORS	-0.94347	PROTEOLYTIC CLEAVAGE OF SNARE COMPLEX PROTEINS	0.795915	AMINO ACID SYNTHESIS AND INTERCONVERSION TRANSAMINATION	-1.20831	METAL ION SLC TRANSPORTERS	1.07002	INTRINSIC PATHWAY	-1.33338	TRIGLYCERIDE BIOSYNTHESIS	-1.29979	SULFUR AMINO ACID METABOLISM	0.844442
DOWNSTREAM TCR SIGNALING	-0.939507	DNA REPAIR	-0.789854	G1 PHASE	1.2038	GOLGI ASSOCIATED VESICLE BIOGENESIS	-1.06739	SULFUR AMINO ACID METABOLISM	-1.33036	FORMATION OF ATP BY CHEMIOSMOTIC COUPLING	-1.26567	NRAGE SIGNALS DEATH THROUGH JNK	0.834947
