# Supplementary material for: VEGA is an interpretable generative model for inferring biological network activity in single-cell transcriptomics
Source: Nat Commun. 2021 Sep 28;12:5684. doi: 10.1038/s41467-021-26017-0 (PMC8478947; doi:10.1038/s41467-021-26017-0)
Supplement: Supplementary file 4 — Supplementary Data 2 [file 41467_2021_26017_MOESM4_ESM.xls]

## Sheet: STable2
Neural Epithelium	Neural Epithelium	Radial Glia	Radial Glia	Cajal-Retzius	Cajal-Retzius
name	logBF	name	logBF	name	logBF
GLUTATHIONE CONJUGATION	7.1301	HS GAG BIOSYNTHESIS	5.49266	Cajal-Retzius	8.11143
BIOLOGICAL OXIDATIONS	7.01222	HS GAG DEGRADATION	5.46846	REGULATION OF BETA CELL DEVELOPMENT	8.11143
PHASE II CONJUGATION	7.01222	A TETRASACCHARIDE LINKER SEQUENCE IS REQUIRED FOR GAG SYNTHESIS	4.88532	G ALPHA I SIGNALLING EVENTS	8.11143
Neural Epithelium	6.81134	METABOLISM OF POLYAMINES	4.8458	YAP1 AND WWTR1 TAZ STIMULATED GENE EXPRESSION	7.6004
NUCLEAR RECEPTOR TRANSCRIPTION PATHWAY	6.81134	Radial Glia	4.83296	PRE NOTCH PROCESSING IN GOLGI	7.26373
HEPARAN SULFATE HEPARIN HS GAG METABOLISM	6.56988	DESTABILIZATION OF MRNA BY AUF1 HNRNP D0	4.79539	GPCR LIGAND BINDING	6.90675
CHYLOMICRON MEDIATED LIPID TRANSPORT	6.264	GLYCOSAMINOGLYCAN METABOLISM	4.79539	DEVELOPMENTAL BIOLOGY	6.72423
CELL SURFACE INTERACTIONS AT THE VASCULAR WALL	6.1171	REVERSIBLE HYDRATION OF CARBON DIOXIDE	4.11904	GLYCEROPHOSPHOLIPID BIOSYNTHESIS	6.72423
SIGNALING BY GPCR	6.07254	HDL MEDIATED LIPID TRANSPORT	3.93878	POTASSIUM CHANNELS	6.72423
LIPID DIGESTION MOBILIZATION AND TRANSPORT	5.87533	CLASS B 2 SECRETIN FAMILY RECEPTORS	3.93878	PHOSPHOLIPID METABOLISM	6.43615
TRANSCRIPTIONAL REGULATION OF WHITE ADIPOCYTE DIFFERENTIATION	5.65149	NEPHRIN INTERACTIONS	3.82273	SIGNALLING BY NGF	6.31817
NETRIN1 SIGNALING	5.51745	SEMA3A PLEXIN REPULSION SIGNALING BY INHIBITING INTEGRIN ADHESION	-3.74455	INTEGRIN CELL SURFACE INTERACTIONS	-6.16372
NGF SIGNALLING VIA TRKA FROM THE PLASMA MEMBRANE	5.2734	LIPOPROTEIN METABOLISM	3.74455	MHC CLASS II ANTIGEN PRESENTATION	6.07254
Astrocytes	5.21594	COLLAGEN FORMATION	3.62727	CLASS A1 RHODOPSIN LIKE RECEPTORS	5.94964
SYNTHESIS SECRETION AND DEACYLATION OF GHRELIN	5.04504	SIGNALING BY NOTCH1	3.61153	FATTY ACYL COA BIOSYNTHESIS	5.94964
G ALPHA Z SIGNALLING EVENTS	4.98401	AXON GUIDANCE	-3.59603	ROLE OF SECOND MESSENGERS IN NETRIN1 SIGNALING	5.9118
SIGNALING BY NOTCH	-4.95482	ACTIVATED NOTCH1 TRANSMITS SIGNAL TO THE NUCLEUS	3.57319	PREFOLDIN MEDIATED TRANSFER OF SUBSTRATE TO CCT TRIC	5.87533
ACTIVATED NOTCH1 TRANSMITS SIGNAL TO THE NUCLEUS	-4.77109	PURINE METABOLISM	3.55823	P75 NTR RECEPTOR MEDIATED SIGNALLING	5.77325
SIGNALING BY NOTCH1	-4.63635	MEIOSIS	3.50749	DSCAM INTERACTIONS	5.49266
AQUAPORIN MEDIATED TRANSPORT	-4.41925	RESPIRATORY ELECTRON TRANSPORT	-3.48993	DOPAMINE NEUROTRANSMITTER RELEASE CYCLE	5.46846
TRIGLYCERIDE BIOSYNTHESIS	-4.34543	ADHERENS JUNCTIONS INTERACTIONS	-3.43564	MITOTIC G2 G2 M PHASES	5.46846
GENERIC TRANSCRIPTION PATHWAY	4.32196	CELL CELL JUNCTION ORGANIZATION	-3.33469	ROLE OF DCC IN REGULATING APOPTOSIS	5.44483
TERMINATION OF O GLYCAN BIOSYNTHESIS	4.22602	SIGNALING BY NOTCH	3.33169	REGULATION OF MRNA STABILITY BY PROTEINS THAT BIND AU RICH ELEMENTS	-5.42174
BILE SALT AND ORGANIC ANION SLC TRANSPORTERS	4.19138	EXTRACELLULAR MATRIX ORGANIZATION	3.21784	REGULATION OF INSULIN SECRETION BY GLUCAGON LIKE PEPTIDE1	5.37709
DESTABILIZATION OF MRNA BY BRF1	4.11904	SYNTHESIS OF PIPS AT THE PLASMA MEMBRANE	-3.21245	Neurons	5.2933
SIGNALING BY FGFR MUTANTS	3.94413	NOTCH1 INTRACELLULAR DOMAIN REGULATES TRANSCRIPTION	3.05971	LOSS OF NLP FROM MITOTIC CENTROSOMES	5.21594
PURINE METABOLISM	-3.92289	LIPID DIGESTION MOBILIZATION AND TRANSPORT	-3.01394	RECRUITMENT OF MITOTIC CENTROSOME PROTEINS AND COMPLEXES	5.14408
SEMA3A PLEXIN REPULSION SIGNALING BY INHIBITING INTEGRIN ADHESION	3.91765	TRANSMISSION ACROSS CHEMICAL SYNAPSES	-3.00501	INTEGRATION OF ENERGY METABOLISM	-5.06089
Radial Glia	-3.86662	TRANSPORT OF VITAMINS NUCLEOSIDES AND RELATED MOLECULES	2.98736	DESTABILIZATION OF MRNA BY BRF1	-4.94054
TRANSMISSION ACROSS CHEMICAL SYNAPSES	3.69691	NEURONAL SYSTEM	-2.98082	AMINO ACID SYNTHESIS AND INTERCONVERSION TRANSAMINATION	-4.94054
SIGNALING BY BMP	3.59603	SMOOTH MUSCLE CONTRACTION	2.97215	GLUTAMATE NEUROTRANSMITTER RELEASE CYCLE	4.91255
LIPOPROTEIN METABOLISM	-3.57696	APOPTOTIC CLEAVAGE OF CELL ADHESION PROTEINS	2.93605	TRIGLYCERIDE BIOSYNTHESIS	4.89885
DESTABILIZATION OF MRNA BY AUF1 HNRNP D0	-3.53619	G PROTEIN ACTIVATION	-2.77663	GASTRIN CREB SIGNALLING PATHWAY VIA PKC AND MAPK	4.87198
NEURONAL SYSTEM	3.52894	Neural Epithelium	-2.74623	CHONDROITIN SULFATE DERMATAN SULFATE METABOLISM	4.85881
PURINE SALVAGE	-3.48299	GAP JUNCTION ASSEMBLY	2.73919	SYNTHESIS OF VERY LONG CHAIN FATTY ACYL COAS	4.8458
HDL MEDIATED LIPID TRANSPORT	-3.46584	REGULATION OF WATER BALANCE BY RENAL AQUAPORINS	-2.73919	G ALPHA Q SIGNALLING EVENTS	4.77109
NOTCH1 INTRACELLULAR DOMAIN REGULATES TRANSCRIPTION	-3.37769	SIGNALING BY THE B CELL RECEPTOR BCR	-2.70124	REGULATION OF INSULIN SECRETION	-4.75915
SMOOTH MUSCLE CONTRACTION	-3.37456	L1CAM INTERACTIONS	-2.67774	NOREPINEPHRINE NEUROTRANSMITTER RELEASE CYCLE	4.71276
NITRIC OXIDE STIMULATES GUANYLATE CYCLASE	3.27896	UNFOLDED PROTEIN RESPONSE	2.66287	INTERFERON GAMMA SIGNALING	-4.69034
CGMP EFFECTS	3.23691	NCAM SIGNALING FOR NEURITE OUT GROWTH	2.6482	DOWNREGULATION OF TGF BETA RECEPTOR SIGNALING	4.61552
NEPHRIN INTERACTIONS	-3.2287	TERMINATION OF O GLYCAN BIOSYNTHESIS	-2.63371	L1CAM INTERACTIONS	4.61552
PHOSPHOLIPASE C MEDIATED CASCADE	3.19909	OPIOID SIGNALLING	-2.58977	TGF BETA RECEPTOR SIGNALING ACTIVATES SMADS	4.57512
PEPTIDE LIGAND BINDING RECEPTORS	-3.18589	PURINE SALVAGE	2.54297	ENDOSOMAL VACUOLAR PATHWAY	-4.53624
INTERFERON ALPHA BETA SIGNALING	3.18327	PHOSPHOLIPASE C MEDIATED CASCADE	-2.53707	SIGNALING BY PDGF	-4.51735
OPIOID SIGNALLING	3.15742	ADP SIGNALLING THROUGH P2RY1	-2.52681	Intermediate Progenitor Cells	-4.50803
UNFOLDED PROTEIN RESPONSE	-3.14978	GLUCAGON TYPE LIGAND RECEPTORS	2.51375	ACETYLCHOLINE NEUROTRANSMITTER RELEASE CYCLE	4.46268
SIGNALING BY FGFR IN DISEASE	3.14472	ACTIVATION OF CHAPERONE GENES BY XBP1S	2.50943	DEGRADATION OF THE EXTRACELLULAR MATRIX	4.42779
FGFR LIGAND BINDING AND ACTIVATION	3.1247	SIGNALING BY EGFR IN CANCER	2.48947	INSULIN SYNTHESIS AND PROCESSING	4.41925
ACTIVATION OF CHAPERONE GENES BY XBP1S	-3.09775	DEVELOPMENTAL BIOLOGY	-2.47821	REGULATION OF APOPTOSIS	4.40238
TIGHT JUNCTION INTERACTIONS	-3.05738	TIGHT JUNCTION INTERACTIONS	2.47123	PLATELET SENSITIZATION BY LDL	4.40238
MEIOSIS	-3.0343	NCAM1 INTERACTIONS	2.40227	METABOLISM OF RNA	-4.36945
SYNTHESIS OF VERY LONG CHAIN FATTY ACYL COAS	-3.0117	PECAM1 INTERACTIONS	2.38531	RNA POL I RNA POL III AND MITOCHONDRIAL TRANSCRIPTION	-4.31425
SIGNALING BY FGFR	2.95077	ANTIGEN ACTIVATES B CELL RECEPTOR LEADING TO GENERATION OF SECOND MESSENGERS	-2.36476	NUCLEOTIDE BINDING DOMAIN LEUCINE RICH REPEAT CONTAINING RECEPTOR NLR SIGNALING PATHWAYS	4.3066
FATTY ACYL COA BIOSYNTHESIS	-2.94655	DOWNSTREAM SIGNALING OF ACTIVATED FGFR	-2.36348	ER PHAGOSOME PATHWAY	-4.27656
DARPP 32 EVENTS	2.93814	TRANSCRIPTIONAL REGULATION OF WHITE ADIPOCYTE DIFFERENTIATION	-2.33955	CTLA4 INHIBITORY SIGNALING	4.26919
CRMPS IN SEMA3A SIGNALING	-2.83618	N GLYCAN ANTENNAE ELONGATION IN THE MEDIAL TRANS GOLGI	-2.33333	CELL CELL COMMUNICATION	4.2546
POST NMDA RECEPTOR ACTIVATION EVENTS	-2.79491	DARPP 32 EVENTS	-2.32591	MITOTIC G1 G1 S PHASES	-4.24738
CREB PHOSPHORYLATION THROUGH THE ACTIVATION OF RAS	-2.79491	STEROID HORMONES	2.31241	NCAM1 INTERACTIONS	-4.23309
GLUCAGON TYPE LIGAND RECEPTORS	-2.77121	NUCLEOTIDE LIKE PURINERGIC RECEPTORS	2.24363	NUCLEOTIDE LIKE PURINERGIC RECEPTORS	-4.19822
CHONDROITIN SULFATE DERMATAN SULFATE METABOLISM	-2.74799	NOTCH HLH TRANSCRIPTION PATHWAY	-2.22873	TELOMERE MAINTENANCE	4.15787
APOPTOTIC CLEAVAGE OF CELL ADHESION PROTEINS	-2.70294	NGF SIGNALLING VIA TRKA FROM THE PLASMA MEMBRANE	-2.195	CRMPS IN SEMA3A SIGNALING	4.13827
PLC BETA MEDIATED EVENTS	2.68775	NUCLEAR RECEPTOR TRANSCRIPTION PATHWAY	-2.18726	HIGHLY CALCIUM PERMEABLE POSTSYNAPTIC NICOTINIC ACETYLCHOLINE RECEPTORS	4.13827
DOWNSTREAM SIGNALING OF ACTIVATED FGFR	2.67774	SHC MEDIATED CASCADE	2.18176	SIGNALLING TO RAS	4.13182
POST TRANSLATIONAL PROTEIN MODIFICATION	-2.62415	CA DEPENDENT EVENTS	-2.16324	ION CHANNEL TRANSPORT	4.07551
CREB PHOSPHORYLATION THROUGH THE ACTIVATION OF CAMKII	-2.61783	SIGNALING BY BMP	-2.16216	NCAM SIGNALING FOR NEURITE OUT GROWTH	-4.03373
NOTCH HLH TRANSCRIPTION PATHWAY	2.51519	DOWNSTREAM SIGNAL TRANSDUCTION	-2.1557	THROMBOXANE SIGNALLING THROUGH TP RECEPTOR	3.99922
DOWNSTREAM SIGNAL TRANSDUCTION	2.4994	ACTIVATION OF THE AP1 FAMILY OF TRANSCRIPTION FACTORS	-2.15248	MUSCLE CONTRACTION	-3.98238
SEMAPHORIN INTERACTIONS	-2.49513	METABOLISM OF PORPHYRINS	2.13227	RNA POL I PROMOTER OPENING	-3.96035
GROWTH HORMONE RECEPTOR SIGNALING	2.47123	PLC BETA MEDIATED EVENTS	-2.12071	P2Y RECEPTORS	-3.96035
IONOTROPIC ACTIVITY OF KAINATE RECEPTORS	2.45739	P2Y RECEPTORS	2.101	ION TRANSPORT BY P TYPE ATPASES	3.92289
CS DS DEGRADATION	2.44235	P130CAS LINKAGE TO MAPK SIGNALING FOR INTEGRINS	2.0887	GABA SYNTHESIS RELEASE REUPTAKE AND DEGRADATION	3.91765
CLASS B 2 SECRETIN FAMILY RECEPTORS	-2.40621	DOWNREGULATION OF SMAD2 3 SMAD4 TRANSCRIPTIONAL ACTIVITY	2.08361	CELL JUNCTION ORGANIZATION	3.88673
CHONDROITIN SULFATE BIOSYNTHESIS	2.39702	PLATELET AGGREGATION PLUG FORMATION	2.07148	FGFR4 LIGAND BINDING AND ACTIVATION	3.83716
ANTIGEN ACTIVATES B CELL RECEPTOR LEADING TO GENERATION OF SECOND MESSENGERS	2.3931	FGFR2C LIGAND BINDING AND ACTIVATION	-2.07047	METABOLISM OF MRNA	-3.8038
SYNTHESIS OF PIPS AT THE PLASMA MEMBRANE	2.36603	DAG AND IP3 SIGNALING	-2.06546	AQUAPORIN MEDIATED TRANSPORT	3.79913
SYNTHESIS OF PA	-2.35841	GLYCOPROTEIN HORMONES	-2.06146	ACTIVATED TAK1 MEDIATES P38 MAPK ACTIVATION	3.75793
CA DEPENDENT EVENTS	2.3433	SMAD2 SMAD3 SMAD4 HETEROTRIMER REGULATES TRANSCRIPTION	2.05647	ACTIVATION OF GENES BY ATF4	3.66767
ASPARAGINE N LINKED GLYCOSYLATION	-2.33457	METABOLISM OF STEROID HORMONES AND VITAMINS A AND D	2.05052	RESPIRATORY ELECTRON TRANSPORT	3.63923
G1 PHASE	2.32714	IONOTROPIC ACTIVITY OF KAINATE RECEPTORS	-2.03869	SIGNALING BY FGFR3 MUTANTS	3.63124
DAG AND IP3 SIGNALING	2.28826	SIGNAL TRANSDUCTION BY L1	-2.03477	ACTIVATION OF THE MRNA UPON BINDING OF THE CAP BINDING COMPLEX AND EIFS AND SUBSEQUENT BINDING TO 43S	-3.62331
PLATELET ADHESION TO EXPOSED COLLAGEN	-2.28826	AMINO ACID TRANSPORT ACROSS THE PLASMA MEMBRANE	2.03184	TRANSFERRIN ENDOCYTOSIS AND RECYCLING	3.60764
G PROTEIN ACTIVATION	2.28229	TRANSCRIPTIONAL ACTIVITY OF SMAD2 SMAD3 SMAD4 HETEROTRIMER	2.02697	LATENT INFECTION OF HOMO SAPIENS WITH MYCOBACTERIUM TUBERCULOSIS	3.60375
UNBLOCKING OF NMDA RECEPTOR GLUTAMATE BINDING AND ACTIVATION	-2.26927	GRB2 SOS PROVIDES LINKAGE TO MAPK SIGNALING FOR INTERGRINS	2.02212	IMMUNOREGULATORY INTERACTIONS BETWEEN A LYMPHOID AND A NON LYMPHOID CELL	-3.60375
HS GAG BIOSYNTHESIS	-2.23444	EGFR DOWNREGULATION	2.02115	FACILITATIVE NA INDEPENDENT GLUCOSE TRANSPORTERS	-3.60375
TRAFFICKING OF AMPA RECEPTORS	-2.21513	G BETA GAMMA SIGNALLING THROUGH PI3KGAMMA	-2.01825	A TETRASACCHARIDE LINKER SEQUENCE IS REQUIRED FOR GAG SYNTHESIS	-3.59603
ACTIVATED POINT MUTANTS OF FGFR2	-2.20839	REGULATION OF INSULIN SECRETION BY GLUCAGON LIKE PEPTIDE1	-1.99148	STRIATED MUSCLE CONTRACTION	-3.58075
METABOLISM OF POLYAMINES	-2.1291	PHASE II CONJUGATION	-1.98676	GLYCOSPHINGOLIPID METABOLISM	3.57319
SIGNALING BY THE B CELL RECEPTOR BCR	2.11758	REGULATION OF KIT SIGNALING	1.96247	FORMATION OF THE TERNARY COMPLEX AND SUBSEQUENTLY THE 43S COMPLEX	-3.55083
HS GAG DEGRADATION	-2.11341	OTHER SEMAPHORIN INTERACTIONS	-1.96247	RESPIRATORY ELECTRON TRANSPORT ATP SYNTHESIS BY CHEMIOSMOTIC COUPLING AND HEAT PRODUCTION BY UNCOUPLING PROTEINS	3.53983
GAP JUNCTION TRAFFICKING	-2.1103	GROWTH HORMONE RECEPTOR SIGNALING	-1.9597	COLLAGEN FORMATION	-3.52174
SIGNALING BY NOTCH2	2.10512	IL1 SIGNALING	1.95416	IRON UPTAKE AND TRANSPORT	3.50749
REVERSIBLE HYDRATION OF CARBON DIOXIDE	-2.10306	INTEGRIN ALPHAIIB BETA3 SIGNALING	1.95141	VOLTAGE GATED POTASSIUM CHANNELS	3.50749
GAP JUNCTION DEGRADATION	-2.08972	ACTIVATION OF KAINATE RECEPTORS UPON GLUTAMATE BINDING	-1.9368	NETRIN1 SIGNALING	-3.50043
O LINKED GLYCOSYLATION OF MUCINS	2.07955	Intermediate Progenitor Cells	1.93136	GLYCOSAMINOGLYCAN METABOLISM	-3.48646
INTERFERON GAMMA SIGNALING	2.07854	FGFR1 LIGAND BINDING AND ACTIVATION	1.93136	P38MAPK EVENTS	3.48299
BOTULINUM NEUROTOXICITY	-2.07249	RAS ACTIVATION UOPN CA2 INFUX THROUGH NMDA RECEPTOR	-1.93046	G ALPHA S SIGNALLING EVENTS	3.47267
CASPASE MEDIATED CLEAVAGE OF CYTOSKELETAL PROTEINS	2.04164	SYNTHESIS SECRETION AND DEACYLATION OF GHRELIN	-1.92955	AXON GUIDANCE	3.45568
APOPTOTIC CLEAVAGE OF CELLULAR PROTEINS	2.01825	FGFR LIGAND BINDING AND ACTIVATION	-1.92685	RNA POL III TRANSCRIPTION TERMINATION	3.44896
REGULATION OF INSULIN LIKE GROWTH FACTOR IGF ACTIVITY BY INSULIN LIKE GROWTH FACTOR BINDING PROTEINS IGFBPS	2.00289	SIGNALING BY ACTIVATED POINT MUTANTS OF FGFR1	1.91697	ANTIGEN PROCESSING CROSS PRESENTATION	-3.44228
A TETRASACCHARIDE LINKER SEQUENCE IS REQUIRED FOR GAG SYNTHESIS	-1.98299	PROTEOLYTIC CLEAVAGE OF SNARE COMPLEX PROTEINS	-1.90539	UNBLOCKING OF NMDA RECEPTOR GLUTAMATE BINDING AND ACTIVATION	3.43895
